# Supplementary material for: A U.S. isolate of Theileria orientalis, Ikeda genotype, is transmitted to cattle by the invasive Asian longhorned tick, Haemaphysalis longicornis
Source: Parasit Vectors. 2021 Mar 16;14:157. doi: 10.1186/s13071-021-04659-9 (PMC7962341; doi:10.1186/s13071-021-04659-9)
Supplement: Supplementary file 2 — Additional file 2: Table S1. T. orientalis MPSP qPCR raw data files [file 13071_2021_4659_MOESM2_ESM.xlsx]

## Sheet: qPCR Results
Sample ID	Sample Type	Animal ID	dpi	Batch #	Salivary Gland #	Experiment	DNA Extraction Date (at WSU)	ToAm Duplex qPCR Date	Duplex qPCR Technician	To (NED) qPCR Ct1	To (NED) qPCR Ct2	To (NED) qPCR Ct Average	Standard Dev of Ct Replicates	qPCR Plate Number	Standard Curve Equation	log10(copy number per rxn)	copy number per rxn	copy number per ul	copy number per mL blood	copy number per SG pair
c-1697 Blood Pre-Inf	blood	1697	pre	n/a	n/a	Acquisition Feed	2020-02-03	2020-09-04	SMT	Undetermined	Undetermined			1	y=-0.317x+12.847
c-1697 Blood 7 dpi	blood	1697	7	n/a	n/a	Acquisition Feed	2020-02-11	2020-09-04	SMT	Undetermined	Undetermined			1	y=-0.317x+12.847
c-1697 Blood 14 dpi	blood	1697	14	n/a	n/a	Acquisition Feed	2020-02-18	2020-09-04	SMT	Undetermined	Undetermined			1	y=-0.317x+12.847
c-1697 Blood 21 dpi	blood	1697	21	n/a	n/a	Acquisition Feed	2020-02-25	2020-09-04	SMT	Undetermined	Undetermined			1	y=-0.317x+12.847
c-1697 Blood 28 dpi	blood	1697	28	n/a	n/a	Acquisition Feed	2020-03-03	2020-09-04	SMT	Undetermined	Undetermined			1	y=-0.317x+12.847
c-1697 Blood 35 dpi	blood	1697	35	n/a	n/a	Acquisition Feed	2020-03-10	2020-09-04	SMT	Undetermined	Undetermined			1	y=-0.317x+12.847
c-1697 Blood 42 dpi	blood	1697	42	n/a	n/a	Acquisition Feed	2020-03-17	2020-09-04	SMT	Undetermined	Undetermined			1	y=-0.317x+12.847
c-1697 Blood 49 dpi	blood	1697	49	n/a	n/a	Acquisition Feed	2020-03-24	2020-09-04	SMT	40.6069	39.0159	39.8114	1.12501	1	y=-0.317x+12.847	0.226786	1.68572	0.842861
c-1697 Blood 56 dpi	blood	1697	56	n/a	n/a	Acquisition Feed	2020-03-31	2020-09-04	SMT	37.9718	38.3482	38.16	0.266155	1	y=-0.317x+12.847	0.75028	5.62704	2.81352	2813.52
c-1697 Blood 63 dpi	blood	1697	63	n/a	n/a	Acquisition Feed	2020-04-07	2020-09-04	SMT	34.6421	34.2856	34.4639	0.252084	1	y=-0.317x+12.847	1.92196	83.5525	41.7763	41776.3
c-1697 Blood 69 dpi	blood	1697	69	n/a	n/a	Acquisition Feed	2020-04-13	2020-09-04	SMT	31.4824	31.3732	31.4278	0.0772161	1	y=-0.317x+12.847	2.88439	766.28	383.14	383140
c-1697 Blood 72 dpi	blood	1697	72	n/a	n/a	Acquisition Feed	2020-04-16	2020-09-04	SMT	30.4398	30.5356	30.4877	0.0677408	1	y=-0.317x+12.847	3.1824	1521.95	760.973	760973
c-1727 Blood Pre-Inf	blood	1727	pre	n/a	n/a	Transmission Feed	2020-05-28	2020-09-04	SMT	Undetermined	Undetermined			1	y=-0.317x+12.847
c-1727 Blood 0 dpi	blood	1727	0	n/a	n/a	Transmission Feed	2020-06-04	2020-09-04	SMT	Undetermined	Undetermined			1	y=-0.317x+12.847
c-1727 Blood 7 dpi	blood	1727	7	n/a	n/a	Transmission Feed	2020-06-11	2020-09-04	SMT	Undetermined	Undetermined			1	y=-0.317x+12.847
c-1727 Blood 14 dpi	blood	1727	14	n/a	n/a	Transmission Feed	2020-06-18	2020-09-04	SMT	30.2216	30.0633	30.1425	0.111935	1	y=-0.317x+12.847	3.29184	1958.14	979.069	979069
c-1727 Blood 21 dpi	blood	1727	21	n/a	n/a	Transmission Feed	2020-06-25	2020-09-04	SMT	26.9579	26.9877	26.9728	0.0210718	1	y=-0.317x+12.847	4.29662	19798	9899.02	9.89902e+06
c-1727 Blood 28 dpi	blood	1727	28	n/a	n/a	Transmission Feed	2020-07-02	2020-09-04	SMT	23.9588	23.9481	23.9535	0.00756604	1	y=-0.317x+12.847	5.25376	179373	89686.4	8.96864e+07
c-1727 Blood 35 dpi	blood	1727	35	n/a	n/a	Transmission Feed	2020-07-09	2020-09-04	SMT	27.1536	27.1696	27.1616	0.0113137	1	y=-0.317x+12.847	4.23677	17249.4	8624.68	8.62468e+06
c-1727 Blood 42 dpi	blood	1727	42	n/a	n/a	Transmission Feed	2020-07-16	2020-09-04	SMT	27.7504	27.9107	27.8305	0.113349	1	y=-0.317x+12.847	4.02472	10585.6	5292.8	5.2928e+06
c-1726 Blood Pre-Inf	blood	1726	pre	n/a	n/a	Transmission Feed	2020-05-28	2020-09-04	SMT	Undetermined	Undetermined			1	y=-0.317x+12.847
c-1726 Blood 0 dpi	blood	1726	0	n/a	n/a	Transmission Feed	2020-06-04	2020-09-04	SMT	Undetermined	Undetermined			1	y=-0.317x+12.847
c-1726 Blood 7 dpi	blood	1726	7	n/a	n/a	Transmission Feed	2020-06-11	2020-09-04	SMT	Undetermined	Undetermined			1	y=-0.317x+12.847
c-1726 Blood 14 dpi	blood	1726	14	n/a	n/a	Transmission Feed	2020-06-18	2020-09-04	SMT	28.3083	28.2857	28.297	0.0159806	1	y=-0.317x+12.847	3.87685	7530.97	3765.49	3.76549e+06
c-1726 Blood 21 dpi	blood	1726	21	n/a	n/a	Transmission Feed	2020-06-25	2020-09-04	SMT	24.5839	24.6073	24.5956	0.0165463	1	y=-0.317x+12.847	5.05019	112252	56126.1	5.61261e+07
c-1726 Blood 28 dpi	blood	1726	28	n/a	n/a	Transmission Feed	2020-07-02	2020-09-04	SMT	23.4913	23.4254	23.4583	0.0465983	1	y=-0.317x+12.847	5.4107	257456	128728	1.28728e+08
c-1726 Blood 35 dpi	blood	1726	35	n/a	n/a	Transmission Feed	2020-07-09	2020-09-04	SMT	27.385	27.4239	27.4045	0.0275065	1	y=-0.317x+12.847	4.15979	14447.4	7223.69	7.22369e+06
c-1726 Blood 42 dpi	blood	1726	42	n/a	n/a	Transmission Feed	2020-07-16	2020-09-04	SMT	27.4135	27.4778	27.4457	0.045467	1	y=-0.317x+12.847	4.14673	14019.4	7009.69	7.00969e+06
c-1718 Blood Pre-Inf	blood	1718	pre	n/a	n/a	Transmission Feed	2020-05-28	2020-09-04	SMT	Undetermined	Undetermined			1	y=-0.317x+12.847
c-1718 Blood 0 dpi	blood	1718	0	n/a	n/a	Transmission Feed	2020-06-04	2020-09-04	SMT	Undetermined	Undetermined			1	y=-0.317x+12.847
c-1718 Blood 7 dpi	blood	1718	7	n/a	n/a	Transmission Feed	2020-06-11	2020-09-04	SMT	Undetermined	Undetermined			1	y=-0.317x+12.847
c-1718 Blood 14 dpi	blood	1718	14	n/a	n/a	Transmission Feed	2020-06-18	2020-09-04	SMT	32.866	32.5599	32.5599		1	y=-0.317x+12.847	2.52551	335.36	167.68	167680
c-1718 Blood 21 dpi	blood	1718	21	n/a	n/a	Transmission Feed	2020-06-25	2020-09-04	SMT	29.1263	28.9959	29.0611	0.0922067	1	y=-0.317x+12.847	3.63463	4311.53	2155.76	2.15576e+06
c-1718 Blood 28 dpi	blood	1718	28	n/a	n/a	Transmission Feed	2020-07-02	2020-09-04	SMT	25.9295	25.6806	25.8051	0.175999	1	y=-0.317x+12.847	4.6668	46430	23215	2.3215e+07
c-1718 Blood 35 dpi	blood	1718	35	n/a	n/a	Transmission Feed	2020-07-09	2020-09-04	SMT	24.4246	24.2861	24.3554	0.0979343	1	y=-0.317x+12.847	5.12635	133769	66884.3	6.68843e+07
c-1718 Blood 42 dpi	blood	1718	42	n/a	n/a	Transmission Feed	2020-07-16	2020-09-04	SMT	23.212	23.2499	23.2309	0.0267993	1	y=-0.317x+12.847	5.48279	303941	151970	1.5197e+08
Batch #1, SG #1, c-1718	salivary glands	1718	n/a	1	1	Adult Tick Acquisition Testing Salivary Glands (Batch, No, Calf Fed On)	2020-06-08	2020-09-04	SMT	Undetermined	Undetermined			2	y=-0.3012x+12.719
Batch #1, SG #2, c-1718	salivary glands	1718	n/a	1	2	Adult Tick Acquisition Testing Salivary Glands (Batch, No, Calf Fed On)	2020-06-08	2020-09-04	SMT	Undetermined	Undetermined			2	y=-0.3012x+12.719
Batch #1, SG #3, c-1718	salivary glands	1718	n/a	1	3	Adult Tick Acquisition Testing Salivary Glands (Batch, No, Calf Fed On)	2020-06-08	2020-09-04	SMT	Undetermined	Undetermined			2	y=-0.3012x+12.719
Batch #1, SG #4, c-1718	salivary glands	1718	n/a	1	4	Adult Tick Acquisition Testing Salivary Glands (Batch, No, Calf Fed On)	2020-06-08	2020-09-04	SMT	30.6046	30.5219	30.5633	0.0584777	2	y=-0.3012x+12.719	3.51335	3260.99	1630.49		81524.7
Batch #1, SG #5, c-1718	salivary glands	1718	n/a	1	5	Adult Tick Acquisition Testing Salivary Glands (Batch, No, Calf Fed On)	2020-06-08	2020-09-04	SMT	36.393	36.0222	36.2076	0.262195	2	y=-0.3012x+12.719	1.81327	65.0535	32.5268		1626.34
Batch #2, SG #1, c-1718	salivary glands	1718	n/a	2	1	Adult Tick Acquisition Testing Salivary Glands (Batch, No, Calf Fed On)	2020-06-08	2020-09-04	SMT	Undetermined	Undetermined			2	y=-0.3012x+12.719
Batch #2, SG #2, c-1718	salivary glands	1718	n/a	2	2	Adult Tick Acquisition Testing Salivary Glands (Batch, No, Calf Fed On)	2020-06-08	2020-09-04	SMT	Undetermined	Undetermined			2	y=-0.3012x+12.719
Batch #2, SG #3, c-1718	salivary glands	1718	n/a	2	3	Adult Tick Acquisition Testing Salivary Glands (Batch, No, Calf Fed On)	2020-06-08	2020-09-04	SMT	Undetermined	Undetermined			2	y=-0.3012x+12.719
Batch #2, SG #4, c-1718	salivary glands	1718	n/a	2	4	Adult Tick Acquisition Testing Salivary Glands (Batch, No, Calf Fed On)	2020-06-08	2020-09-04	SMT	Undetermined	Undetermined			2	y=-0.3012x+12.719
Batch #2, SG #5, c-1718	salivary glands	1718	n/a	2	5	Adult Tick Acquisition Testing Salivary Glands (Batch, No, Calf Fed On)	2020-06-08	2020-09-04	SMT	Undetermined	Undetermined			2	y=-0.3012x+12.719
Batch #2, SG #6, c-1718	salivary glands	1718	n/a	2	6	Adult Tick Acquisition Testing Salivary Glands (Batch, No, Calf Fed On)	2020-06-08	2020-09-04	SMT	Undetermined	Undetermined			2	y=-0.3012x+12.719
Batch #2, SG #7, c-1718	salivary glands	1718	n/a	2	7	Adult Tick Acquisition Testing Salivary Glands (Batch, No, Calf Fed On)	2020-06-08	2020-09-04	SMT	Undetermined	Undetermined			2	y=-0.3012x+12.719
Batch #1, SG #1, c-1726	salivary glands	1726	n/a	1	1	Adult Tick Acquisition Testing Salivary Glands (Batch, No, Calf Fed On)	2020-06-08	2020-09-04	SMT	33.2271	33.1046	33.1658	0.0866206	2	y=-0.3012x+12.719	2.72945	536.347	268.174		13408.7
Batch #1, SG #2, c-1726	salivary glands	1726	n/a	1	2	Adult Tick Acquisition Testing Salivary Glands (Batch, No, Calf Fed On)	2020-06-08	2020-09-04	SMT	Undetermined	Undetermined			2	y=-0.3012x+12.719
Batch #1, SG #3, c-1726	salivary glands	1726	n/a	1	3	Adult Tick Acquisition Testing Salivary Glands (Batch, No, Calf Fed On)	2020-06-08	2020-09-04	SMT	Undetermined	Undetermined			2	y=-0.3012x+12.719
Batch #1, SG #4, c-1726	salivary glands	1726	n/a	1	4	Adult Tick Acquisition Testing Salivary Glands (Batch, No, Calf Fed On)	2020-06-08	2020-09-04	SMT	30.1772	30.195	30.1861	0.0125865	2	y=-0.3012x+12.719	3.62695	4235.91	2117.95		105898
Batch #1, SG #5, c-1726	salivary glands	1726	n/a	1	5	Adult Tick Acquisition Testing Salivary Glands (Batch, No, Calf Fed On)	2020-06-08	2020-09-04	SMT	35.7816	35.8204	35.801	0.0274357	2	y=-0.3012x+12.719	1.93574	86.246	43.123		2156.15
Batch #1, SG #6, c-1726	salivary glands	1726	n/a	1	6	Adult Tick Acquisition Testing Salivary Glands (Batch, No, Calf Fed On)	2020-06-08	2020-09-04	SMT	Undetermined	Undetermined			2	y=-0.3012x+12.719
Batch #1, SG #7, c-1726	salivary glands	1726	n/a	1	7	Adult Tick Acquisition Testing Salivary Glands (Batch, No, Calf Fed On)	2020-06-08	2020-09-04	SMT	Undetermined	Undetermined			2	y=-0.3012x+12.719
Batch #2, SG #1, c-1726	salivary glands	1726	n/a	2	1	Adult Tick Acquisition Testing Salivary Glands (Batch, No, Calf Fed On)	2020-06-08	2020-09-04	SMT	Undetermined	Undetermined			2	y=-0.3012x+12.719
Batch #2, SG #2, c-1726	salivary glands	1726	n/a	2	2	Adult Tick Acquisition Testing Salivary Glands (Batch, No, Calf Fed On)	2020-06-08	2020-09-04	SMT	29.3537	29.3038	29.3287	0.0352846	2	y=-0.3012x+12.719	3.88518	7676.8	3838.4		191920
Batch #2, SG #3, c-1726	salivary glands	1726	n/a	2	3	Adult Tick Acquisition Testing Salivary Glands (Batch, No, Calf Fed On)	2020-06-08	2020-09-04	SMT	Undetermined	Undetermined			2	y=-0.3012x+12.719
Batch #2, SG #4, c-1726	salivary glands	1726	n/a	2	4	Adult Tick Acquisition Testing Salivary Glands (Batch, No, Calf Fed On)	2020-06-08	2020-09-04	SMT	Undetermined	Undetermined			2	y=-0.3012x+12.719
Batch #2, SG #5, c-1726	salivary glands	1726	n/a	2	5	Adult Tick Acquisition Testing Salivary Glands (Batch, No, Calf Fed On)	2020-06-08	2020-09-04	SMT	Undetermined	Undetermined			2	y=-0.3012x+12.719
Batch #2, SG #6, c-1726	salivary glands	1726	n/a	2	6	Adult Tick Acquisition Testing Salivary Glands (Batch, No, Calf Fed On)	2020-06-08	2020-09-04	SMT	Undetermined	Undetermined			2	y=-0.3012x+12.719
Batch #2, SG #7, c-1726	salivary glands	1726	n/a	2	7	Adult Tick Acquisition Testing Salivary Glands (Batch, No, Calf Fed On)	2020-06-08	2020-09-04	SMT	Undetermined	Undetermined			2	y=-0.3012x+12.719
Batch #1, SG #1, c-1727	salivary glands	1727	n/a	1	1	Adult Tick Acquisition Testing Salivary Glands (Batch, No, Calf Fed On)	2020-06-08	2020-09-04	SMT	31.6134	31.6789	31.6461	0.0463155	2	y=-0.3012x+12.719	3.18718	1538.79	769.395		38469.8
Batch #1, SG #2, c-1727	salivary glands	1727	n/a	1	2	Adult Tick Acquisition Testing Salivary Glands (Batch, No, Calf Fed On)	2020-06-08	2020-09-04	SMT	Undetermined	Undetermined			2	y=-0.3012x+12.719
Batch #1, SG #3, c-1727	salivary glands	1727	n/a	1	3	Adult Tick Acquisition Testing Salivary Glands (Batch, No, Calf Fed On)	2020-06-08	2020-09-04	SMT	30.5401	30.3287	30.4344	0.149482	2	y=-0.3012x+12.719	3.55216	3565.81	1782.91		89145.4
Batch #1, SG #4, c-1727	salivary glands	1727	n/a	1	4	Adult Tick Acquisition Testing Salivary Glands (Batch, No, Calf Fed On)	2020-06-08	2020-09-04	SMT	29.1549	29.1512	29.1531	0.0026163	2	y=-0.3012x+12.719	3.9381	8671.64	4335.82		216791
Batch #1, SG #5, c-1727	salivary glands	1727	n/a	1	5	Adult Tick Acquisition Testing Salivary Glands (Batch, No, Calf Fed On)	2020-06-08	2020-09-04	SMT	Undetermined	Undetermined			2	y=-0.3012x+12.719
Batch #2, SG #1, c-1727	salivary glands	1727	n/a	2	1	Adult Tick Acquisition Testing Salivary Glands (Batch, No, Calf Fed On)	2020-06-08	2020-09-04	SMT	Undetermined	Undetermined			2	y=-0.3012x+12.719
Batch #2, SG #2, c-1727	salivary glands	1727	n/a	2	2	Adult Tick Acquisition Testing Salivary Glands (Batch, No, Calf Fed On)	2020-06-08	2020-09-04	SMT	Undetermined	Undetermined			2	y=-0.3012x+12.719
Batch #2, SG #3, c-1727	salivary glands	1727	n/a	2	3	Adult Tick Acquisition Testing Salivary Glands (Batch, No, Calf Fed On)	2020-06-08	2020-09-04	SMT	Undetermined	Undetermined			2	y=-0.3012x+12.719
Batch #2, SG #4, c-1727	salivary glands	1727	n/a	2	4	Adult Tick Acquisition Testing Salivary Glands (Batch, No, Calf Fed On)	2020-06-08	2020-09-04	SMT	Undetermined	Undetermined			2	y=-0.3012x+12.719
							71 Tubes

## Sheet: Standard Curve
Plate 1 - Blood	standard number	standard dilution (pDNA)	Qubit Calculation	copy number per ul	Ct1	Ct2	Ct average	log10(copy number per ul)
	Standard 1	1ng/ul	0.103742	2.35859e+07	17.7354	17.7115	17.7234	7.37265
	Standard 2	Ikeda 1E-1	0.0103742	2.35859e+06	20.2839	20.3072	20.2955	6.37265
	Standard 3	Ikeda 1E-2	0.00103742	235859	23.1992	23.2181	23.2086	5.37265
	Standard 4	Ikeda 1E-3	0.000103742	23585.9	26.5663	26.6333	26.5998	4.37265
	Standard 5	Ikeda 1E-4	1.03742e-05	2358.59	29.6994	29.446	29.5727	3.37265
	Standard 6	Ikeda 1E-5	1.03742e-06	235.859	33.6397	33.5276	33.5836	2.37265
	Standard 7	Ikeda 1E-6	1.03742e-07	23.5859	36.0402	36.6747	36.3575	1.37265
	Standard 8	Ikeda 1E-7	1.03742e-08	2.35859	39.1623	Undetermined	39.1623	0.372653
Plate 2 - Salivary Glands	standard number	standard dilution (pDNA)	Qubit Calculation	copy number per ul	Ct1	Ct2	Ct average	log10(copy number per ul)
	Standard 1	1ng/ul	0.103742	2.35859e+07	18.2798	18.1828	18.2313	7.37265
	Standard 2	Ikeda 1E-1	0.0103742	2.35859e+06	20.8228	20.8851	20.854	6.37265
	Standard 3	Ikeda 1E-2	0.00103742	235859	23.9683	23.9814	23.9748	5.37265
	Standard 4	Ikeda 1E-3	0.000103742	23585.9	27.2503	27.4764	27.3634	4.37265
	Standard 5	Ikeda 1E-4	1.03742e-05	2358.59	31.1283	30.8024	30.9654	3.37265
	Standard 6	Ikeda 1E-5	1.03742e-06	235.859	36.4113	35.1366	35.7739	2.37265
	Standard 7	Ikeda 1E-6	1.03742e-07	23.5859	37.7465	36.9666	37.3565	1.37265
	Standard 8	Ikeda 1E-7	1.03742e-08	2.35859	Undetermined	40.4569	40.4569	0.372653

## Sheet: Plate Layouts
Plate 1 - Blood		1	2	3	4	5	6	7	8	9	10	11	12
	A	1697-pre		1697-56		1727-21		1726-21		1718-21		STND 1
	B	1697-7		1697-63		1727-28		1726-28		1718-28		STND 2
	C	1697-14		1697-69		1727-35		1726-35		1718-35		STND 3
	D	1697-21		1697-72		1727-42		1726-42		1718-42		STND 4
	E	1697-28		1727-pre		1726-pre		1718-pre				STND 5
	F	1697-35		1727-0		1726-0		1718-0		NTC		STND 6
	G	1697-42		1727-7		1726-7		1718-7				STND 7
	H	1697-49		1727-14		1726-14		1718-14		ToPC		SNTD 8		Plate 1 qPCR completed 20200904 by SMT
Plate 2 - Salivary Glands		1	2	3	4	5	6	7	8	9	10	11	12
	A	1718-1-1		1718-2-4		1726-1-5		1726-2-6		1727-2-2		STND 1
	B	1718-1-2		1718-2-5		1726-1-6		1726-2-7		1727-2-3		STND 2
	C	1718-1-3		1718-2-6		1726-1-7		1727-1-1		1727-2-4		STND 3
	D	1718-1-4		1718-2-7		1726-2-1		1727-1-2				STND 4
	E	1718-1-5		1726-1-1		1726-2-2		1727-1-3				STND 5
	F	1718-2-1		1726-1-2		1726-2-3		1727-1-4		NTC		STND 6
	G	1718-2-2		1726-1-3		1726-2-4		1727-1-5				STND 7
	H	1718-2-3		1726-1-4		1726-2-5		1727-2-1		ToPC		SNTD 8		Plate 2 qPCR completed 20200904 by SMT
	Cattle ID - Batch# - SG#
	To Rxn Mix (no IPC or Am reagents)
		1X	50X
	Env 2.0 MM	10	500
	To For	0.6	30
	To Rev	0.6	30
	To Pb	0.2	10
	NFW	6.6	330
		18	900
	make 2 per plate; make 4 total
	standards are pDNA ten-fold dilution 1ng/ul - 1E-7ng/ul
	Methods: ViTALS MDx ToAm duplex qPCR omitting IPC and Am reagents
